# Supplementary material for: Endosymbiont Capture, a Repeated Process of Endosymbiont Transfer with Replacement in Trypanosomatids Angomonas spp
Source: Pathogens. 2021 Jun 4;10(6):702. doi: 10.3390/pathogens10060702 (PMC8229890; doi:10.3390/pathogens10060702)
Supplement: Supplementary file 1 [file pathogens-10-00702-s001.zip]

Archive with 7 entries (7 files):
- FigS1.png
- Table_S1.xlsx
- Table_S2.xlsx
- Table_S3.xlsx
- Table_S4.xlsx
- Table_S5.xlsx
- Table_S6.xlsx
