# Supplementary material for: Endosymbiont Capture, a Repeated Process of Endosymbiont Transfer with Replacement in Trypanosomatids Angomonas spp
Source: Pathogens. 2021 Jun 4;10(6):702. doi: 10.3390/pathogens10060702 (PMC8229890; doi:10.3390/pathogens10060702)
Supplement: Supplementary file 1 [file pathogens-10-00702-s001.zip › Table_S1.xlsx]

## Sheet: AambE_0+1c
	ID	length	reads	reads/length ratio
				raw	normalized by median
Contig 1	AambE_0+1_c00073	171804	13959	0.0812496	0.990848
Contig 2	AambE_0+1_c00106	140122	11734	0.0837413	1.02124
Contig 3	AambE_0+1_c00135	125979	10049	0.0797673	0.972771
Contig 4	AambE_0+1_c00200	108087	9105	0.0842377	1.02729
Contig 5	AambE_0+1_c00270	87637	7075	0.0807307	0.984521
Contig 6	AambE_0+1_c00588	44598	3497	0.0784116	0.956239
Contig 7	AambE_0+1_c00669	38828	3183	0.0819769	0.999719
Contig 8	AambE_0+1_c00691	5610	2808	0.500535	6.10408
Contig 9	AambE_0+1_c00692	31633	2313	0.0731198	0.891705
Contig 10	AambE_0+1_c00767	32334	2679	0.082854	1.01041
Contig 11	AambE_0+1_c01163	15236	1339	0.087884	1.07176
Contig 12	AambE_0+1_c09420	1206	345	0.28607	3.48865
Contig 13	AambE_0+1_c21148	212	7	0.0330189	0.402669
Contig 14	AambE_0+1_c21872	188	6	0.0319149	0.389206
