# Supplementary material for: Endosymbiont Capture, a Repeated Process of Endosymbiont Transfer with Replacement in Trypanosomatids Angomonas spp
Source: Pathogens. 2021 Jun 4;10(6):702. doi: 10.3390/pathogens10060702 (PMC8229890; doi:10.3390/pathogens10060702)
Supplement: Supplementary file 1 [file pathogens-10-00702-s001.zip › Table_S2.xlsx]

## Sheet: Sheet1
				TCC036E	TCC2435	PNG-M02
			genes (total)	789	774	781
			total CDSs	733	729	726
			proteins	729	711	713
			RNAs	56	45	55
			rRNAs (5S, 16S, 23S)	3, 3, 3	1, 1, 1	3, 3, 3
			tRNAs	44	39	43
			ncRNAs	3	3	3
			pseudogenes
			total	4	18	13
			frameshifted	3	13	12
			incomplete	1	5	0
			internal stop	0	7	7
			multiple problems	0	7	6
