# Supplementary material for: Endosymbiont Capture, a Repeated Process of Endosymbiont Transfer with Replacement in Trypanosomatids Angomonas spp
Source: Pathogens. 2021 Jun 4;10(6):702. doi: 10.3390/pathogens10060702 (PMC8229890; doi:10.3390/pathogens10060702)
Supplement: Supplementary file 1 [file pathogens-10-00702-s001.zip › Table_S3.xlsx]

## Sheet: Sheet1
non-redundant set	PNG-M02	TCC2435	TCC036E
tRNA-Ala(cgc)	tRNA-Ala(cgc)	tRNA-Ala(cgc)	tRNA-Ala(cgc)
tRNA-Ala(ggc)	tRNA-Ala(ggc)	tRNA-Ala(ggc)	tRNA-Ala(ggc)
tRNA-Ala(tgc)	tRNA-Ala(tgc)	tRNA-Ala(tgc)	tRNA-Ala(tgc)
	tRNA-Ala(tgc)		tRNA-Ala(tgc)
	tRNA-Ala(tgc)		tRNA-Ala(tgc)
tRNA-Arg(acg)	tRNA-Arg(acg)	tRNA-Arg(acg)	tRNA-Arg(acg)
tRNA-Arg(ccg)	tRNA-Arg(ccg)	tRNA-Arg(ccg)	tRNA-Arg(ccg)
tRNA-Arg(cct)	tRNA-Arg(cct)	tRNA-Arg(cct)	tRNA-Arg(cct)
tRNA-Arg(tct)	tRNA-Arg(tct)	tRNA-Arg(tct)	tRNA-Arg(tct)
tRNA-Asn(gtt)	tRNA-Asn(gtt)	tRNA-Asn(gtt)	tRNA-Asn(gtt)
tRNA-Asp(gtc)	tRNA-Asp(gtc)	tRNA-Asp(gtc)	tRNA-Asp(gtc)
tRNA-Cys(gca)	tRNA-Cys(gca)	tRNA-Cys(gca)	tRNA-Cys(gca)
tRNA-Gln(ttg)	tRNA-Gln(ttg)	tRNA-Gln(ttg)	tRNA-Gln(ttg)
tRNA-Glu(ttc)	tRNA-Glu(ttc)	tRNA-Glu(ttc)	tRNA-Glu(ttc)
tRNA-Gly(gcc)	tRNA-Gly(gcc)	tRNA-Gly(gcc)	tRNA-Gly(gcc)
tRNA-Gly(tcc)	tRNA-Gly(tcc)	tRNA-Gly(tcc)	tRNA-Gly(tcc)
tRNA-His(gtg)	tRNA-His(gtg)	tRNA-His(gtg)	tRNA-His(gtg)
tRNA-Ile(gat)	tRNA-Ile(gat)	tRNA-Ile(gat)	tRNA-Ile(gat)
	tRNA-Ile(gat)		tRNA-Ile(gat)
	tRNA-Ile(gat)		tRNA-Ile(gat)
			tRNA-Ile(gat)
tRNA-Leu(caa)	tRNA-Leu(caa)	tRNA-Leu(caa)	tRNA-Leu(caa)
tRNA-Leu(cag)	tRNA-Leu(cag)	tRNA-Leu(cag)	tRNA-Leu(cag)
tRNA-Leu(gag)	tRNA-Leu(gag)	tRNA-Leu(gag)	tRNA-Leu(gag)
tRNA-Leu(taa)	tRNA-Leu(taa)	tRNA-Leu(taa)	tRNA-Leu(taa)
tRNA-Leu(tag)	tRNA-Leu(tag)	tRNA-Leu(tag)	tRNA-Leu(tag)
tRNA-Lys(ctt)	tRNA-Lys(ctt)	tRNA-Lys(ctt)	tRNA-Lys(ctt)
tRNA-Lys(ttt)	tRNA-Lys(ttt)	tRNA-Lys(ttt)	tRNA-Lys(ttt)
tRNA-Met(cat)	tRNA-Met(cat)	tRNA-Met(cat)	tRNA-Met(cat)
	tRNA-Met(cat)	tRNA-Met(cat)	tRNA-Met(cat)
	tRNA-Met(cat)	tRNA-Met(cat)
tRNA-Phe(gaa)	tRNA-Phe(gaa)	tRNA-Phe(gaa)	tRNA-Phe(gaa)
tRNA-Pro(tgg)	tRNA-Pro(tgg)	tRNA-Pro(tgg)	tRNA-Pro(tgg)
			tRNA-Pro(tgg)
tRNA-Ser(cga)	tRNA-Ser(cga)	tRNA-Ser(cga)	tRNA-Ser(cga)
tRNA-Ser(gct)	tRNA-Ser(gct)	tRNA-Ser(gct)	tRNA-Ser(gct)
tRNA-Ser(gga)	tRNA-Ser(gga)	tRNA-Ser(gga)	tRNA-Ser(gga)
tRNA-Ser(tga)	tRNA-Ser(tga)	tRNA-Ser(tga)	tRNA-Ser(tga)
tRNA-Thr(cgt)	tRNA-Thr(cgt)	tRNA-Thr(cgt)	tRNA-Thr(cgt)
tRNA-Thr(ggt)	tRNA-Thr(ggt)	tRNA-Thr(ggt)	tRNA-Thr(ggt)
tRNA-Thr(tgt)	tRNA-Thr(tgt)	tRNA-Thr(tgt)	tRNA-Thr(tgt)
tRNA-Trp(cca)	tRNA-Trp(cca)	tRNA-Trp(cca)	tRNA-Trp(cca)
tRNA-Val(gac)	tRNA-Tyr(gta)	tRNA-Tyr(gta)	tRNA-Tyr(gta)
tRNA-Val(tac)	tRNA-Val(gac)	tRNA-Val(gac)	tRNA-Val(gac)
tRNA-Tyr(gta)	tRNA-Val(tac)	tRNA-Val(tac)	tRNA-Val(tac)
