# Supplementary material for: Endosymbiont Capture, a Repeated Process of Endosymbiont Transfer with Replacement in Trypanosomatids Angomonas spp
Source: Pathogens. 2021 Jun 4;10(6):702. doi: 10.3390/pathogens10060702 (PMC8229890; doi:10.3390/pathogens10060702)
Supplement: Supplementary file 1 [file pathogens-10-00702-s001.zip › Table_S4.xlsx]

## Sheet: Sheet1
Ca. K. crithidii TCC2435 unique genes
OG	Protein ID	Annotation	Length, aa	Best blast hit in NCBI nr database (self-hits excluded)	annotated as a pseudogene	unannotated hits in TCC036E/PNG-M02	Hit length, aa	BLAST hits (e-value ≤1) in TCC036E/PNG-M02	Comments
OG0000715	IXK25_00670	hypothetical protein	50	no hits	NO	NO/NO		1
OG0000716	IXK25_00790	LPS-assembly protein LptD	804	no hits	YES	NO/NO		2
OG0000717	IXK25_02210	aminopeptidase N C-terminal domain-containing protein	332	aminopeptidase N [Ca. K. crithidii] (WP_015389107.1)	NO	NO/NO			Appears to be a truncated and frameshifted pseudogene. There is another sequence clustering with respective genes in the other strains
OG0000718	IXK25_02215	septation protein IspZ	53	septation protein IspZ [Ca. K. crithidii] (WP_015238395.1)	YES	NO/NO			There is another sequence clustering with respective genes in the other strains
OG0000719	IXK25_02775	DNA translocase FtsK 4TM domain-containing protein	213	DNA translocase FtsK [Ca. K. crithidii] (WP_015389137.1)	YES	NO/NO			There is another sequence clustering with respective genes in the other strains
OG0000720	IXK25_02945	hypothetical protein	62	no hits	NO	NO/NO		3	Appears to be a misannotation (see below)
Genes present only in Ca. K crithidii PNG-M02 and Ca. K crithidii TCC036E
OG	Protein ID	Annotation	Length, aa	Best blast hit in NCBI nr database (self-hits excluded)	annotated as a pseudogene	unannotated hit in TCC2435	Hit length, aa	BLAST hit (e-value ≤1) in TCC2435	Comments
OG0000708	I1N47_00530	LPS-assembly protein LptD	789	LPS-assembly protein LptD [Ca. K. crithidii]	YES	NO		2	Not present in the genomes of endosymbionts from Strigomonas spp.
	WP_015238946.1		800	LPS-assembly protein LptD [Ca. K. desouzaii]	NO
OG0000709	I1N47_00840	UDP-2,3-diacylglucosamine diphosphatase	236	UDP-2,3-diacylglucosamine diphosphatase [Ca. K. crithidii]	YES	NO		1	Not present in the genomes of endosymbionts from Strigomonas spp.
	WP_015238999.1		250	UDP-2,3-diacylglucosamine diphosphatase [Ca. K. desouzaii]	NO
OG0000710	I1N47_02330	hypothetical protein/LptF/LptG family permease	298	LptF/LptG family permease [Ca. K. crithidii]	YES	YES	123	putative unnanotated pseudogene	Not present in the genomes of endosymbionts from Strigomonas spp.
	WP_015238424.1		358	LptF/LptG family permease [Ca. K. desouzaii]	NO
OG0000712	I1N47_02995	hypothetical protein	122	hypothetical protein CDEE_0903 [Ca. K. crithidii TCC036E]	NO	YES	105	3	A highly similar (>90% identity) unannotated protein can be found in the area, where IXK25_02945 is annotated
	WP_192810988.1		105	membrane protein [Ca. K. blastocrithidii]	NO
Ca. K. crithidii TCC036E unique genes
OG	Protein ID	Annotation	Length, aa	Best blast hit in NCBI nr database (self-hits excluded)	annotated as a pseudogene	unannotated hits in TCC2435/PNG-M02	Hit length, aa	BLAST hits (e-value ≤1) in TCC2435/PNG-M02
OG0000721	WP_015238287.1	helix-turn-helix domain-containing protein	239	helix-turn-helix domain-containing protein [Ca. K. desouzaii]	NO	YES/YES	139/23	putative unannotated pseudogenes
OG0000722	WP_015238749.1	LPS export ABC transporter periplasmic protein LptC	82	no hits	NO	NO/YES	0/76	putative unannotated pseudogene
OG0000723	WP_015238750.1	hypothetical protein	152	no hits	NO	NO/NO
OG0000724	WP_015389084.1	tetraacyldisaccharide 4'-kinase	336	tetraacyldisaccharide 4'-kinase [Ca. K. desouzaii]	NO	YES/NO	56/0	putative unannotated pseudogene
OG0000725	CDEE_RS02975	UDP-N-acetylmuramoyl-L-alanyl-D-glutamate--2,6-diaminopimelate ligase	938	no hits	YES	NO/NO		4
Genes present only in Ca. K crithidii TCC2435 and Ca. K crithidii PNG-M02
OG	Protein ID	Annotation	Length, aa	Best blast hit in NCBI nr database (self-hits excluded)	annotated as a pseudogene	unannotated hit in TCC036E	Hit length, aa	BLAST hits (e-value ≤1) in TCC036E	Comments
OG0000711	I1N47_02970	UDP-N-acetylmuramoyl-L-alanyl-D-glutamate-2,6-diaminopimelate ligase	938	UDP-N-acetylmuramoyl-L-alanyl-D-glutamate--2,6-diaminopimelate ligase [Ca. K. crithidii] (WP_015238302.1)	NO	NO		4
	IXK25_02920				NO	NO
OG0000713	I1N47_03385	raiA ribosome-associated translation inhibitor RaiA	99	ribosome-associated translation inhibitor RaiA [Alcaligenes faecalis]	NO	NO			Not present in the genomes of endosymbionts from Strigomonas spp.
	IXK25_03775				NO	NO
Genes present only in Ca. K crithidii TCC2435 and Ca. K crithidii TCC036E
OG	Protein ID	Annotation	Length, aa	Best blast hit in NCBI nr database (self-hits excluded)	annotated as a pseudogene	unannotated hit in PNG-M02	Hit length, aa	BLAST hit (e-value ≤1) in PNG-M02
OG0000714	WP_015238592.1	hypothetical protein	139	no hits	NO	YES	136	putative unannotated pseudogene
	IXK25_01065		121		NO	YES	121
