# Supplementary material for: Endosymbiont Capture, a Repeated Process of Endosymbiont Transfer with Replacement in Trypanosomatids Angomonas spp
Source: Pathogens. 2021 Jun 4;10(6):702. doi: 10.3390/pathogens10060702 (PMC8229890; doi:10.3390/pathogens10060702)
Supplement: Supplementary file 1 [file pathogens-10-00702-s001.zip › Table_S5.xlsx]

## Sheet: Sheet1
Species	Strain	Accession number
bacteria
Achromobacter arsenitoxydans	SY8	AGUF00000000.1
Ca. Kinetoplastibacterium blastocrithidii	TCC012E	CP003733.1
Ca. Kinetoplastibacterium crithidii	TCC036E	CP003804.1
Ca. Kinetoplastibacterium desouzaii	TCC079E	CP003803.1
Ca. Kinetoplastibacterium galatii	TCC219	CP003806.1
Ca. Kinetoplastibacterium oncopeltii	TCC290E	CP003805.1
Taylorella equigenitalis	MCE9	CP002456.1
trypanosomatids
Angomonas deanei	TCC036E	GCA_000482225.1
Angomonas desouzai	TCC079E	GCA_000482185.1
Leishmania major	Friedlin	GCA_902369385.1
Strigomonas culicis	TCC012E	GCA_000482145.1
Strigomonas galati	TCC219	GCA_000482125.1
Strigomonas oncopelti	TCC290E	GCA_000482165.1
