# Supplementary material for: Endosymbiont Capture, a Repeated Process of Endosymbiont Transfer with Replacement in Trypanosomatids Angomonas spp
Source: Pathogens. 2021 Jun 4;10(6):702. doi: 10.3390/pathogens10060702 (PMC8229890; doi:10.3390/pathogens10060702)
Supplement: Supplementary file 1 [file pathogens-10-00702-s001.zip › Table_S6.xlsx]

## Sheet: Sheet1
Species	Strain	Accession number
endosymbionts of Angomonas ambiguus
Candidatus Kinetoplastibacterium crithidii	TCC1765	KY888338
Candidatus Kinetoplastibacterium crithidii	TCC1780	KY888337
endosymbionts of Angomonas deanei
Candidatus Kinetoplastibacterium crithidii	ATCC30255	CP003978
Candidatus Kinetoplastibacterium crithidii	ISC0010b	MG682201
Candidatus Kinetoplastibacterium crithidii	ISC0011	MG682212
Candidatus Kinetoplastibacterium crithidii	ISC0070	MG682213
Candidatus Kinetoplastibacterium crithidii	ISC0073	MG682218
Candidatus Kinetoplastibacterium crithidii	ISC0085	MG682219
Candidatus Kinetoplastibacterium crithidii	ISC0089	MG682216
Candidatus Kinetoplastibacterium crithidii	ISC0090	MG682217
Candidatus Kinetoplastibacterium crithidii	ISC0099	MG682214
Candidatus Kinetoplastibacterium crithidii	ISC0104	MG682220
Candidatus Kinetoplastibacterium crithidii	ISC0109	MG682215
Candidatus Kinetoplastibacterium crithidii	TCC036E	CP003804
Candidatus Kinetoplastibacterium crithidii	TCC1158	MG682200
Candidatus Kinetoplastibacterium crithidii	TCC1639	KY888345
Candidatus Kinetoplastibacterium crithidii	TCC1743	KY888340
Candidatus Kinetoplastibacterium crithidii	TCC1756	KY888346
Candidatus Kinetoplastibacterium crithidii	TCC1757	MG682199
Candidatus Kinetoplastibacterium crithidii	TCC1759	KY888342
Candidatus Kinetoplastibacterium crithidii	TCC1762	MG682205
Candidatus Kinetoplastibacterium crithidii	TCC1884	MG682204
Candidatus Kinetoplastibacterium crithidii	TCC1940	MG682203
Candidatus Kinetoplastibacterium crithidii	TCC2018	MG682206
Candidatus Kinetoplastibacterium crithidii	TCC2025	MG682207
Candidatus Kinetoplastibacterium crithidii	TCC2315	KY888341
Candidatus Kinetoplastibacterium crithidii	TCC2317	MG682202
Candidatus Kinetoplastibacterium crithidii	TCC2332	KY888343
Candidatus Kinetoplastibacterium crithidii	TCC2445	KY888344
Candidatus Kinetoplastibacterium crithidii	TCC2446	KY888347
Candidatus Kinetoplastibacterium crithidii	TCC2447	KY888348
Candidatus Kinetoplastibacterium crithidii	TCC2450	KY888349
Candidatus Kinetoplastibacterium crithidii	TCC2454	MG682208
Candidatus Kinetoplastibacterium crithidii	TCC2534	MG682209
Candidatus Kinetoplastibacterium crithidii	TCC2705	MG682210
Candidatus Kinetoplastibacterium crithidii	TCC2706	MG682211
endosymbionts of Angomonas desouzai
Candidatus Kinetoplastibacterium desouzaii	ISC0010a	MG682196
Candidatus Kinetoplastibacterium desouzaii	ISC0051	MG682195
Candidatus Kinetoplastibacterium desouzaii	ISC0075	MG682194
Candidatus Kinetoplastibacterium desouzaii	ISC0081	MG682197
Candidatus Kinetoplastibacterium desouzaii	ISC0107	MG682198
Candidatus Kinetoplastibacterium desouzaii	TCC079E	genome
Candidatus Kinetoplastibacterium desouzaii	TCC1279	KY888336
Candidatus Kinetoplastibacterium desouzaii	TCC2214	MG682191
Candidatus Kinetoplastibacterium desouzaii	TCC2459	MG682193
Candidatus Kinetoplastibacterium desouzaii	TCC2627	MG682192
endosymbionts of Strigomonas spp.
Candidatus Kinetoplastibacterium blastocrithidii	TCC012E	CP003807
Candidatus Kinetoplastibacterium galatii	TCC219	CP003806
Candidatus Kinetoplastibacterium oncopeltii	TCC290E	CP003805
